# Supplementary material for: Systematic assessment of commercially available low-input miRNA library preparation kits
Source: RNA Biol. 2019 Sep 27;17(1):75–86. doi: 10.1080/15476286.2019.1667741 (PMC6948978; doi:10.1080/15476286.2019.1667741)
Supplement: Supplemental Material [file krnb-17-01-1667741-s001.zip]

Archive with 5 entries (4 files):
- Supplementary information/
- Supplementary information/Supplementary_figures_Heinicke_etal2019-rev_CleanVersion.docx
- Supplementary information/Supplementary_figure_S2.pdf
- Supplementary information/Supplementary_M&M_Heinicke_etal2019_rev_CleanVersion.docx
- Supplementary information/Supplementary_tables_Heinicke_etal2019_rev_CleanVersion.docx
